# Supplementary material for: Molecular Fingerprint of BMD Patients Lacking a Portion in the Rod Domain of Dystrophin
Source: Int J Mol Sci. 2022 Feb 27;23(5):2624. doi: 10.3390/ijms23052624 (PMC8910510; doi:10.3390/ijms23052624)
Supplement: Supplementary file 1 [file ijms-23-02624-s001.zip]

Archive with 3 entries (3 files):
- Supplementary Figure S1.pdf
- Supplementary Table S3 - Patients.xlsx
- Supplementary Tables S1, S2 - Protein datasets.xlsx
